# Supplementary material for: Role of Fe, Transferrin and Transferrin Receptor in Anti-Tumor Effect of Vitamin C
Source: Cancers (Basel). 2022 Sep 17;14(18):4507. doi: 10.3390/cancers14184507 (PMC9496724; doi:10.3390/cancers14184507)
Supplement: Supplementary file 1 [file cancers-14-04507-s001.zip]

Archive with 1 entries (1 files):
- cancers-1892325-supplementary.pdf
